# Supplementary material for: Primary hepatic angiosarcoma: a systematic review
Source: Ann Med Surg (Lond). 2024 Jan 4;86(3):1601–5. doi: 10.1097/MS9.0000000000001584 (PMC10923304; doi:10.1097/MS9.0000000000001584)
Supplement: SUPPLEMENTARY MATERIAL [file ms9-86-1601-s004.xlsx]

## Sheet: Base de datos
Study	Year	Study Type	Country	Race Black	Race White	Cases	Age (Median)	Sex Male	Sex Female	Hepatitis B	Carcinogen exposure (PVC, Thorotrast)	Liver rupture	Multiple Tumors	Solitary lesions	Size (Cms)	Metastatic disease	Stage	Surgical management	Curative/Paliative Surgery	TACE	Chemotherapy	Radiotherapy	Disease free survival time	OS - 1	OS - 3	OS - 5	Overall Survival	OS surgery	OS without surgery	Prognostic factors
Molina et al (14)	2003	Retrospective Cohort	USA	NR	NR	5	53	80	20	1	0	1	2	3	NR	0	NR	2	2 - 0	2	5	NR	NR	20	0	0	2	9.5	1	Surgical resection
Weitz et al.(8)	2006	Retrospective Cohort	USA	NR	NR	5	52	47	53	NR	NR	NR	NR	NR	10.5	0	NR	5	5 - 0	NR	NR	NR	NR	0	0	0	6	NR	NR	NR
Kim et al (13)	2008	Retrospective Cohort	Korea	NR	NR	5	45	100	0	0	0	2	5	0	NR	5	IV (100%)	NR	NR	NR	5	NR	NR	20	0	0	2	NR	2	ECOG, well differentiated tumors
Matthaei et al (19)	2009	Retrospective Cohort	Germany	NR	NR	5	56	60	40	0	NR	0	NR	NR	6	0	NR	5	5 - 0	NR	5	NR	32	25	NR	NR	30	30	NR	NR
Zhou et al (21)	2010	Retrospective Cohort	China	NR	NR	6	55	83	17	1	NR	0	0	6	10.6	0	NR	6	6 - 0	NR	NR	NR	NR	50	16.6	NR	12	12	NR	Complete surgical resection
Duan y Li (17)	2012	Retrospective Cohort	China	NR	NR	6	49	83.3	16.6	2	NR	0	5	1	8.5	0	NR	6	5 1	NR	2	NR	NR	100	80	40	NR	41	1	NR
Orlando et al (16)	2013	Retrospective Cohort	Europe	NR	NR	22	41	63.6	35.4	1	NR	NR	17	5	NR	19	NR	22	22 - 0	NR	NR	NR	5	46	0	0	7.2	7.2	NR	NR
Hur et al. (12)	2014	Retrospective Cohort	Korea	NR	NR	8	66	50	50	NR	NR	NR	8	1	9.8	3	NR	1	NR	1	4	3	NR	40	NR	NR	7	2	10	NR
Lin et al. (23)	2015	Retrospective Cohort	Taiwan	NR	NR	6	57	83	17	0	0	NR	NR	NR	12	0	NR	6	6 0	NR	3	NR	13.8	33	33	0	8.9	20.2	5.7	Surgical Resection
Huang et al (22)	2016	Retrospective Cohort	Taiwan	NR	NR	34	58	67	33	NR	NR	NR	NR	NR	7.2	26	NR	20	NR	NR	8	NR	NR	68	42	32	NR	NR	NR	Surgical Resection
Wilson et al (15)	2018	Retrospective Cohort	USA	2	42	44	63	52.3	47.7	NR	1	5	36	8	5.4	16	NR	10	NR	6	24	NR	NR	30	8.1	5.6	5.8	33.4	9.3	Surgical resection
Tripke et al (10)	2019	Retrospective Cohort	Alemania	NR	NR	9	61	45	55	NR	NR	0	5	4	26.3	0	NR	9	NR	NR	1	NR	10	NR	NR	NR	59	18	NR	NR
Martinez et al. (11)	2021	Retrospective Cohort	USA	17	289	366	64	35.8	64.2	NR	NR	NR	NR	NR	16.3	88	NR	52	NR	NR	112	18	NR	19	NR	14	2	8	2	Surgical management
Mangla et al (18)	2022	Retrospective Cohort	USA	25	290	346	62	64.7	35.3	NR	NR	0	NR	NR	NR	90	NR	50	NR	NR	121	NR	NR	NR	NR	NR	2023-09-01	7.7	1.8	Surgical management in academic center Surgery plus adjuvant therapoy
Liao et al (20)	2023	Retrospective Cohort	USA	NR	NR	19	66	78	22	NR	NR	NR	16	3	10.4	4	NR	3	NR	NR	NR	NR	NR	5.26	0	0	2	NR	0.7	Ephiteloid morphology is associated with worse outcomes.

## Sheet: Hoja2
No borrar
Reporte de caso	Sí	Incluido	Sí	Bajo	0	si	FALSE
Serie de casos	No	Excluido	No	Alto	1	posiblemente si
Cohorte	No dice		No es claro	No es claro	2	no
Experimento clínico						posiblemente no
Casos y controles						no hay información
Revisión sistemática
Otro
